# Supplementary material for: Rotigotine protects against oxidized low-density lipoprotein(ox-LDL)-induced damages in human umbilical vein endothelial cells(HUVECs)
Source: Bioengineered. 2021 Dec 3;12(2):10568–79. doi: 10.1080/21655979.2021.2000224 (PMC8810014; doi:10.1080/21655979.2021.2000224)
Supplement: Supplemental Material [file KBIE_A_2000224_SM6675.zip]

Archive with 2 entries (2 files):
- supplementary/Supplementary Figure legend.docx
- supplementary/supplementary_figure1.tif
